# Supplementary material for: The effect of temperature increase on the development of Rhodnius prolixus and the course of Trypanosoma cruzi metacyclogenesis
Source: PLoS Negl Trop Dis. 2018 Aug 15;12(8):e0006735. doi: 10.1371/journal.pntd.0006735 (PMC6110519; doi:10.1371/journal.pntd.0006735)
Supplement: S1 Database — (XLSX) [file pntd.0006735.s001.xlsx]

## Sheet: T. cruzi II a
Days post infection	Temperature
	26°C		28°C		30°C
2	0	0	0	0	0	0
4	0	0	0	0	0	0
6	0	0	0	0	0	0
8	0	0	0	0	0	0
10	0	0	0	0	0	0
12	0	0	0	0	0	0
14	0	0	0	0	0	0
16	0	0	0	0	2500	0
18	0	0	0	0	3750	3750
20	0	0	0	0	2500	2500

## Sheet: T. cruzi I a
Days post infection	Temperature
	26°C		28°C		30°C
2	0	0	0	0	0	0
4	0	0	0	0	0	0
6	0	0	0	0	0	5000
8	0	0	0	0	2500	5000
10	0	0	3750	0	2500	3750
12	0	0	5000	0	25000	47500
14	1250	3750	11250	11250	5000	26250
16	6250	8750	2500	55000	13750	38750
18	3750	5000	2500	21250	10000	67500
20	15000	11250	5000	7500	0	36250

## Sheet: T. cruzi II
Days post infection	Temperature
	26°C		28°C		30°C
35	8750	7500	15000	13750	26250	35000
36	6250	8750	10000	8750	16250	21250
37	6250	26250	8750	13750	18750	10000
38	5000	5000	11250	6250	11250	62500
39	6250	12500	3750	6250	12500	20000
40	3750	11250	6250	15000	13750	18750
41	3750	3750	27500	3750	28750	20000
42	2500	5000	5000	5000	11250	22500
43	3750	3750	6250	3750	6250	2500
44	2500	2500	2500	22500	23750	8750
45	2500	22500	6250	22500	17500	6250
46	5000	2500	3750	8750	7500	6250
47	1250	1250	6250	2500	11250	21250
48	1250	1250	5000	16250	16250	13750
49	1250	1250	2500	1250	53750	68750
50	1250	2500	2500	2500	10000	13750
51	16250	1250	13750	2500	12500	8750
52	2500	1250	1250	137500	56250	40000
53	2500	7500	2500	2500	28750	21250
54	2500	1250	1250	1250	10000	2500
55	2500	1250	1250	3750	13750	23750

## Sheet: T. cruzi I
Days post infection	Temperature
	26°C		28°C		30°C
35	22500	11250	2500	3750	25000	16250
36	30000	27500	1250	22500	18750	20000
37	28750	31250	15000	22500	40000	100000
38	16250	11250	25000	22500	73750	58750
39	16250	8750	17500	16250	440000	103750
40	17500	7500	162500	10000	58750	35000
41	43750	15000	5000	5000	62500	40000
42	12500	13750	10000	23750	28750	6250
43	26250	42500	8750	13750	100000	46250
44	18750	20000	16250	38750	60000	23750
45	11250	22500	22500	22500	52500	22500
46	10000	22500	112500	11250	512500	163750
47	35000	23750	48750	16250	61250	61250
48	11250	16250	61250	8750	70000	133750
49	26250	11250	17500	25000	53750	32500
50	10000	71250	28750	3750	87500	35000
51	11250	13750	78750	107500	55000	22500
52	15000	6250	11250	65000	80000	47500
53	16250	10000	18750	3750	123750	152500
54	10000	20000	13750	15000	328750	88750
55	21250	12500	2500	17500	86250	70000

## Sheet: e- value
	26°C			28°C			30°C
Reproductive Cycle/Reproductive pairs	1°	2°	3°	1°	2°	3°	1°	2°	3°
1	1.92	3.18	3.13	3.19	3.78	4.01	3.39	4.85	3.17
2	2.4	3.5	3.66	2.72	2.53	2.51	2.24	3.82	4.23
3	2.58	3.85	3.51	1.97	4.25	4.64	4.12	4.74	4.1
4	3.83	4.07	3.4	3.57	2.56	2.43	0.94	3.5	7.26
5	1.67	2.32	3.39	3.07	4.2	2.78	3.47	5.97	4.19
6	3.42	3.17	3.43	3.4	3.21	2.97	3.64	5.09	3.58
7	4.44	2.71	3.49	3.01	2.39	3.85	3.97	3.39	2.93
8	5.37	4.19	3.26	5	3.97	4.18	4.74	5.77	3.61
9	1.02	3.44	3.36	1.18	3.16	4.88	4.61	6.69	4.73
10	2.37	3.41	3.94	5.33	3.13	3.64	2.98	3.82	3.04
11	4.02	4.69	3.96	4.07	3.68	2.5	1.98	2.98	4.96
12	5.36	4.93	3.24	4.4	4.85	3.84	2.27	3.15	4.7
13	3.04	3.34	3.25	1.94	4.19	5.71	1.46	4.44	4.24
14	3.97	3.9	2.53	1.96	3.25	2.46	1.21	3.75	6.26
15	2.3	5.02	3.46	4.55	2.75	3.31	0.66	3.12	3.52
16	0.44	4.05	3.05	2.77	3.58	3.69	2.8	4.02	6.25
17	0.93	4.65	7.57	2.44	3.52	3.67	1.77	1.55	6.91
18	3.91	4.85	4.82	4.56	3.2	3.27	3.39	4.04	5.67
19	1.33	2.79	3.15	7.81	5.31	2.7	0.38	3.61	3.77
20	6.61	4.22	3.6	2.5	3.37	2.51	1.23	2.98	4.66

## Sheet: Hatching rate
	26°C			28°C			30°C
Reproductive Cycle/Reproductive pair	1°	2°	3°	1°	2°	3°	1°	2°	3°
1	0.93	1	1	1	1	1	1	0.94	0.69
2	0.94	0.93	1	0.88	0.95	0.96	1	1	1
3	1	0.88	1	1	1	1	1	0.95	0.91
4	0.96	1	1	1	1	1	0	0.83	0.92
5	0	0.96	0.93	0	1	1	0	1	1
6	0.95	1	1	1	0.96	0.96	0.93	0.94	0.96
7	0.95	1	0.79	1	1	0.97	1	0.88	1
8	0.95	0.98	1	0.88	1	1	1	1	0.91
9	0.88	0.94	0.95	0.92	1	0.96	0.93	1	0.82
10	0.95	1	0.94	0.93	1	1	1	0.93	0.96
11	1	1	1	0.95	0.92	0.9	0.81	1	1
12	1	1	0.96	0.97	1	0.94	0.94	1	1
13	1	0.86	1	0.67	1	0.09	1	0.93	1
14	0.81	0.96	0.96	1	1	0.89	0.78	0.92	0.96
15	0.95	0.97	1	0.87	1	1	0.25	0.96	0.91
16	1	1	1	1	0	0	0.19	0.95	0.88
17	1	1	1	1	0.93	0.97	0	1	1
18	0.94	1	1	1	1	1	0	0.89	0.95
19	1	0.96	1	0.87	0.94	1	0.5	1	1
20	0.89	1	1	0.91	1	0.96	1	1	0.96

## Sheet: Life Cycle
	Time to Hatching			Time to change to fifth instar			Time to change to adult
	26°C	28°C	30°C	26°C	28°C	30°C	26°C	28°C	30°C
	14	12	10	77	88	59	89	85	78
	14	12	10	67	63	59	90	85	78
	15	12	10	67	63	59	90	86	78
	15	12	10	67	63	59	91	86	78
	15	12	10	67	63	59	91	86	78
	15	12	10	67	63	59	91	86	78
	15	12	10	67	63	59	91	86	78
	15	12	10	67	63	59	91	86	78
	15	12	10	67	63	59	92	86	78
	15	12	10	67	63	59	93	86	79
	15	12	10	67	63	59	93	86	79
	15	12	10	67	64	59	93	86	79
	15	12	10	67	64	59	93	86	79
	15	12	10	67	64	59	93	86	79
	15	12	10	67	64	59	94	86	79
	15	12	10	67	64	59	94	86	79
	15	12	10	67	64	59	95	86	79
	15	12	10	67	64	59	95	86	79
	15	12	10	67	64	59	96	86	79
	15	12	10	67	64	59	96	86	79
	15	12	10	67	64	59	96	86	79
	15	12	10	67	64	59	96	87	79
	15	12	10	67	64	59	96	87	79
	15	12	10	67	64	59	96	87	79
	15	12	10	67	64	59	96	87	79
	15	12	10	67	64	59	96	87	79
	15	12	10	67	64	59	96	87	79
	15	12	10	67	64	59	96	87	79
	15	12	10	67	64	59	96	87	79
	15	12	10	67	64	59	96	87	80
	15	12	10	67	64	59	97	87	80
	15	12	10	67	64	59	97	87	80
	15	12	10	67	64	59	97	87	80
	15	12	10	67	64	60	97	87	80
	15	12	10	67	64	60	97	87	80
	15	12	10	67	64	60	97	87	80
	15	12	10	67	64	60	97	87	80
	15	12	10	67	64	60	97	87	80
	15	12	10	67	64	60	97	87	80
	15	12	10	67	64	60	97	87	80
	15	12	10	67	64	60	98	87	81
	15	12	10	67	64	60	98	87	81
	15	12	10	67	64	60	98	87	82
	15	12	10	67	64	60	99	87	85
	15	12	10	67	64	60	99	88	85
	15	12	10	68	64	60	99	88	85
	15	12	10	68	64	60	99	88	85
	15	12	10	68	64	60	99	88	85
	15	12	10	68	64	61	99	88	85
	15	12	10	68	64	61	99	88	85
	15	12	10	68	64	61	99	88	86
	15	12	10	68	64	61	100	88	86
	15	12	10	68	64	61	101	88	86
	15	12	10	68	64	61	101	88	86
	15	12	10	68	64	62	101	88	86
	15	12	10	68	64	62	101	88	86
	15	12	10	68	64	62	101	89	86
	15	12	10	68	64	62	101	89	86
	15	12	10	68	64	66	101	89	86
	15	12	10	69	64	66	102	90	86
	15	12	10	69	64	66	102	90	86
	15	12	10	69	64	66	102	90	86
	15	12	10	69	64	66	102	91	87
	15	12	10	73	64	66	102	91	87
	15	12	10	73	64	66	102	92	87
	15	12	10	73	64	66	102	92	87
	15	12	10	73	64	67	102	92	87
	15	12	10	73	64	67	102	92	87
	15	12	10	74	64	67	103	92	87
	15	12	10	74	64	67	103	93	87
	15	12	10	74	64	67	103	93	87
	15	12	10	74	64	67	103	93	87
	15	12	10	74	64	67	103	93	87
	15	12	10	74	64	67	103	93	87
	15	12	10	74	64	67	103	93	87
	15	12	10	74	64	67	103	93	87
	15	12	10	74	64	67	103	93	87
	15	12	10	74	64	67	103	93	88
	15	12	10	74	64	67	104	94	88
	15	12	10	74	65	67	104	94	88
	15	12	10	74	65	67	104	94	88
	15	12	10	74	65	67	104	94	88
	15	12	10	74	65	67	104	94	88
	15	12	10	74	65	67	104	94	88
	15	12	10	74	65	67	104	94	88
	15	12	10	74	65	67	104	94	88
	15	12	10	74	65	67	104	95	93
	15	12	10	75	66	67	105	95	93
	15	12	10	75	66	67	105	98	93
	15	12	10	75	66	67	105	98	94
	15	12	10	75	66	68	105	99	95
	15	12	10	75	66	68	105	99	98
	15	12	10	75	66	68	105	99	99
	15	12	10	75	66	68	105	99	99
	15	12	10	75	66	69	106	100	99
	15	12	10	75	66	69	106	100	101
	15	12	10	75	66	73	106	100	101
	15	12	10	75	66	74	106	100	102
	15	12	10	75	67	74	106	100	102
	15	12	10	75	67	74	106	100	102
	15	12	10	75	67	74	107	101	102
	15	12	10	75	67	69	110	101	103
	15	12	10	75	67	75	110	101	103
	15	12	10	75	67	75	110	101	107
	15	12	10	75	67	75	111	101	113
	15	12	10	75	67	75	111	102	113
	15	13	10	75	67	76	111	102	113
	15	13	10	75	67	79	111	105	113
	15	13	10	78	67	82	111	105	113
	15	13	11	78	67	82	111	105	113
	15	13	11	78	70	84	112	106	114
	15	13	11	78	72	85	112	106
	15	13	11	79	72	87	112	106
	15	13	11	79	72	87	113	106
	15	13	11	79	72	88	113
	15	13	11	81	72	88
	16	13	11	81	74
	16	13	11	81	74
	16	13	11	83
	16	13	11
